# Supplementary material for: Targeted Analysis of the Gut Microbiome for Diagnosis, Prognosis and Treatment Individualization in Pediatric Inflammatory Bowel Disease
Source: Microorganisms. 2022 Jun 22;10(7):1273. doi: 10.3390/microorganisms10071273 (PMC9319120; doi:10.3390/microorganisms10071273)
Supplement: Supplementary file 1 [file microorganisms-10-01273-s001.zip]

Archive with 7 entries (7 files):
- Figure S1_suppl_AUPRC Diagnostic Index 1.pdf
- Figure S2_suppl_AUPRC Diagnostic Index 2.pdf
- Figure S3_suppl_AUPRC Diagnostic Index 3.pdf
- Figure S4_suppl_AUPRC Phenotype Index.pdf
- Figure S5_suppl_AUPRC Prognostic Index.pdf
- Supplementary Table S1.pdf
- Supplementary Table S2 .pdf
